# Supplementary material for: A new approach for detecting low-level mutations in next-generation sequence data
Source: Genome Biol. 2012 May 23;13(5):R34. doi: 10.1186/gb-2012-13-5-r34 (PMC3446287; doi:10.1186/gb-2012-13-5-r34)
Supplement: Additional file 4 — Table S4 - LLMs detected in the mtDNA dataset. An EXCEL table listing all the LLMs detected in the mtDNA dataset. [file gb-2012-13-5-r34-S4.XLS]

## Sheet: list_fre05
Individual	POS	QS_f	QS_r	QS_d	Coverage	MAF	MAJOR	Count	MINOR	Count	other allele	Count
Arm12	64	5.27647	19.9046	12.5906	257	0.0933852	C	233	T	24
G65	146	19.3951	20.607	20.0011	2014	0.214499	T	1582	C	432
Ir17	146	15.6323	17.1565	16.3944	247	0.108871	T	221	C	26	G	1
Az5	203	21.1143	21.1478	21.131	210	0.293839	A	149	G	61	D	1
Arm17	204	17.7431	13.6944	15.7188	506	0.0533597	T	479	C	27
G106	214	13.5968	21.1644	17.3806	251	0.0956175	A	227	G	24
G38	215	13.9175	15.8712	14.8944	259	0.11583	A	229	G	30
T24	237	5.29318	21.1727	12.0987	1212	0.0651815	A	1133	G	79
Az41	385	17.7666	18.0448	17.9057	862	0.0962877	A	779	G	83
Ir54	1552	20.4201	18.1374	19.2788	686	0.055313	G	649	A	37	C	1
Az6	2706	5.11331	18.1955	11.6544	394	0.0685279	G	367	A	27
Az3	3014	14.6867	7.05757	11.4171	102	0.117647	G	90	T	12
Ir20	3498	15.8462	12.9917	14.4189	209	0.0526316	C	198	T	11
Az14	3532	19.1857	18.8657	19.0257	170	0.152941	A	144	G	26
T14	4290	19.035	21.1478	20.0914	453	0.156044	T	384	C	69	A	2
Az7	5460	21.1478	21.1561	21.1519	651	0.341014	A	429	G	222
T2	8344	18.8983	18.4581	18.6782	334	0.0538922	A	316	G	18
Ir30	8551	21.1561	21.1478	21.1519	477	0.494759	C	241	T	236
Az2	9845	15.8546	21.1727	18.5136	250	0.088	T	228	C	22
T29	9942	15.8546	15.1103	15.4824	139	0.0863309	G	127	C	12
Az39	10427	15.1103	13.6218	14.3661	213	0.056338	G	201	A	12
G38	11692	21.1561	20.9227	21.0394	267	0.359551	A	171	C	96
G82	11809	21.1394	21.1561	21.1478	417	0.196643	T	335	C	82
Arm37	12654	21.1394	20.3869	20.7631	238	0.163866	A	199	G	39
Az3	13359	21.1727	15.8795	18.5261	371	0.256065	A	276	G	95
Arm19	13368	20.6352	20.6352	20.6352	2485	0.384739	G	1532	A	953	T	5
Ir43	13604	15.8795	18.6727	17.2761	418	0.0883055	G	382	A	36	C	1
G25	14527	21.1727	14.3661	17.7694	261	0.0689655	A	243	G	18
T9	14561	15.8795	15.102	15.4908	108	0.240741	A	82	G	26
Az14	14770	10.5697	15.8545	13.2121	336	0.318452	C	229	T	107
T186	15046	21.1727	21.1727	21.1727	444	0.253363	G	333	A	111	T	2
G3	16141	19.6676	18.4414	19.0545	318	0.0566038	A	300	G	18
G67	16362	20.7918	20.7918	20.7918	435	0.218391	T	340	C	95
	Overlapped with our previously study
